# Supplementary material for: Impact of Delayed Centrifugation on Interleukin 6 Determination in Human Blood
Source: Diagnostics (Basel). 2025 May 8;15(10):1187. doi: 10.3390/diagnostics15101187 (PMC12109806; doi:10.3390/diagnostics15101187)
Supplement: Supplementary file 1 [file diagnostics-15-01187-s001.zip]

Archive with 1 entries (1 files):
- diagnostics-3511381-supplementary-update.pdf
